# Supplementary material for: A voice-based biomarker for monitoring symptom resolution in adults with COVID-19: Findings from the prospective Predi-COVID cohort study
Source: PLOS Digit Health. 2022 Oct 20;1(10):e0000112. doi: 10.1371/journal.pdig.0000112 (PMC9931359; doi:10.1371/journal.pdig.0000112)
Supplement: S2 File — (XLSX) [file pdig.0000112.s002.xlsx]

## Sheet: Feuille 1
66 acoustic features from OpenSmile_COMPARE 2016
4 energy related	LLD Group
Sum of auditory spectrum (loudness)	prosodic
Sum of RASTA-filtered auditory spectrum
RMS Energy, Zero-Crossing Rate
56 spectral LLD
Group RASTA-filt. aud. spect. bds. 1–26 (0–8 kHz)	spectral
Spectral energy 250–650 Hz, 1 k–4 kHz
Spectral Roll-Off Pt. 0.25, 0.5, 0.75, 0.9
Spectral Flux, Centroid, Entropy, Slope
Psychoacoustic Sharpness, Harmonicity
Spectral Variance, Skewness, Kurtosis
MFCC 0–14	cepstral
6 voicing related LLD
Group F0 (SHS & Viterbi smoothing)	prosodic
Prob. of voicing	voice quality
log. HNR, Jitter (local & δ), Shimmer (local)	voice quality
* For each voice recording, various functionals were then applied to these LLDs to obtain 6473 features
