# Supplementary material for: A voice-based biomarker for monitoring symptom resolution in adults with COVID-19: Findings from the prospective Predi-COVID cohort study
Source: PLOS Digit Health. 2022 Oct 20;1(10):e0000112. doi: 10.1371/journal.pdig.0000112 (PMC9931359; doi:10.1371/journal.pdig.0000112)
Supplement: S5 File — (XLSX) [file pdig.0000112.s005.xlsx]

## Sheet: 3gp
Feature	Importance	Label	Group
audSpec_Rfilt_sma_de[0]_rqmean	0.0207597	auditory spectrum (RASTA)	Spectral
mfcc_sma[1]_lpc1	0.0206799	MFCC	Cepstral
audSpec_Rfilt_sma[0]_stddev	0.0184092	auditory spectrum (RASTA)	Spectral
audSpec_Rfilt_sma_de[0]_peakMeanMeanDist	0.016921	auditory spectrum (RASTA)	Spectral
pcm_RMSenergy_sma_skewness	0.0164655	RMS energy	Prosodic
mfcc_sma[9]_lpc4	0.0158461	MFCC	Cepstral
mfcc_sma[9]_peakMeanMeanDist	0.0151967	MFCC	Cepstral
mfcc_sma[1]_lpc0	0.0150344	MFCC	Cepstral
mfcc_sma[9]_percentile99.0	0.0146319	MFCC	Cepstral
audSpec_Rfilt_sma_de[0]_peakMeanAbs	0.0145675	auditory spectrum (RASTA)	Spectral
audSpec_Rfilt_sma_de[2]_maxPos	0.0139562	auditory spectrum (RASTA)	Spectral
audSpec_Rfilt_sma_de[0]_stddev	0.013901	auditory spectrum (RASTA)	Spectral
audSpec_Rfilt_sma_de[0]_posamean	0.0138788	auditory spectrum (RASTA)	Spectral
mfcc_sma[0]_quartile2	0.0127715	MFCC	Cepstral
audSpec_Rfilt_sma[3]_linregc1	0.0124685	auditory spectrum (RASTA)	Spectral
audSpec_Rfilt_sma[20]_risetime	0.012419	auditory spectrum (RASTA)	Spectral
mfcc_sma[9]_meanPeakDist	0.0123891	MFCC	Cepstral
audSpec_Rfilt_sma[25]_stddev	0.0123522	auditory spectrum (RASTA)	Spectral
audSpec_Rfilt_sma[0]_maxPos	0.0123041	auditory spectrum (RASTA)	Spectral
mfcc_sma[0]_lpc1	0.0121363	MFCC	Cepstral
mfcc_sma[3]_qregc2	0.0121283	MFCC	Cepstral
mfcc_sma[0]_stddev	0.0120668	MFCC	Cepstral
pcm_fftMag_spectralSkewness_sma_lpc0	0.0119669	Spectral skewness	Spectral
audSpec_Rfilt_sma_de[0]_iqr2-3	0.0118875	auditory spectrum (RASTA)	Spectral
audSpec_Rfilt_sma_de[0]_iqr1-3	0.0118405	auditory spectrum (RASTA)	Spectral
audSpec_Rfilt_sma[15]_quartile3	0.0117927	auditory spectrum (RASTA)	Spectral
mfcc_sma[10]_percentile99.0	0.0117072	MFCC	Cepstral
mfcc_sma[12]_quartile3	0.011695	MFCC	Cepstral
audSpec_Rfilt_sma[0]_flatness	0.0116297	auditory spectrum (RASTA)	Spectral
mfcc_sma_de[1]_lpc3	0.0116067	MFCC	Cepstral
audSpec_Rfilt_sma[15]_upleveltime25	0.0114804	auditory spectrum (RASTA)	Spectral
mfcc_sma[1]_skewness	0.0108987	MFCC	Cepstral
mfcc_sma[14]_upleveltime25	0.010851	MFCC	Cepstral
pcm_fftMag_spectralHarmonicity_sma_linregc1	0.0108166	Spectral harmonicity	Spectral
mfcc_sma[3]_qregc1	0.0105476	MFCC	Cepstral
audSpec_Rfilt_sma[3]_centroid	0.0104263	auditory spectrum (RASTA)	Spectral
pcm_zcr_sma_range	0.0102316	Zero-crossing rate	Prosodic
pcm_zcr_sma_de_minPos	0.0102204	Zero-crossing rate	Prosodic
audSpec_Rfilt_sma[0]_quartile3	0.0101104	auditory spectrum (RASTA)	Spectral
mfcc_sma[0]_stddevFallingSlope	0.0101071	MFCC	Cepstral
audSpec_Rfilt_sma_de[0]_stddevFallingSlope	0.0100627	auditory spectrum (RASTA)	Spectral
mfcc_sma[9]_lpc3	0.0100011	MFCC	Cepstral
mfcc_sma[5]_maxSegLen	0.00999741	MFCC	Cepstral
pcm_fftMag_spectralSkewness_sma_rqmean	0.00976598	Spectral skewness	Spectral
mfcc_sma_de[0]_lpc0	0.00970015	MFCC	Cepstral
audSpec_Rfilt_sma_de[1]_maxPos	0.00967391	auditory spectrum (RASTA)	Spectral
pcm_fftMag_spectralSlope_sma_linregc1	0.00953357	Spectral slope	Spectral
audSpec_Rfilt_sma[5]_linregc1	0.00952561	auditory spectrum (RASTA)	Spectral
pcm_fftMag_spectralRollOff90.0_sma_risetime	0.00947351	Spectral roll-off point 0.90	Spectral
pcm_fftMag_fband1000-4000_sma_quartile2	0.00943839	Spectral energy (1k-4k Hz)	Spectral
audSpec_Rfilt_sma[17]_peakMeanRel	0.00941065	auditory spectrum (RASTA)	Spectral
mfcc_sma[1]_rqmean	0.00940401	MFCC	Cepstral
audSpec_Rfilt_sma_de[0]_quartile3	0.00929686	auditory spectrum (RASTA)	Spectral
pcm_fftMag_spectralKurtosis_sma_amean	0.00927327	Spectral kurtosis	Spectral
mfcc_sma[0]_pctlrange0-1	0.00923279	MFCC	Cepstral
mfcc_sma[0]_iqr1-2	0.00920179	MFCC	Cepstral
audSpec_Rfilt_sma_de[2]_upleveltime90	0.00912092	auditory spectrum (RASTA)	Spectral
pcm_fftMag_spectralCentroid_sma_risetime	0.00876438	Spectral centroid	Spectral
audSpec_Rfilt_sma[5]_peakMeanAbs	0.00869566	auditory spectrum (RASTA)	Spectral
pcm_fftMag_fband1000-4000_sma_peakMeanRel	0.00860866	Spectral energy (1k-4k Hz)	Spectral
mfcc_sma[6]_upleveltime75	0.00842984	MFCC	Cepstral
mfcc_sma[5]_segLenStddev	0.00841916	MFCC	Cepstral
audSpec_Rfilt_sma[22]_linregc1	0.00839865	auditory spectrum (RASTA)	Spectral
pcm_fftMag_spectralRollOff75.0_sma_centroid	0.00832835	Spectral roll-off point 0.75	Spectral
audspec_lengthL1norm_sma_de_meanPeakDist	0.0083122	L1 norm of auditory spectrum	Prosodic
audSpec_Rfilt_sma_de[25]_percentile1.0	0.008309	auditory spectrum (RASTA)	Spectral
mfcc_sma[10]_quartile3	0.00793512	MFCC	Cepstral
audSpec_Rfilt_sma_de[0]_quartile1	0.00789703	auditory spectrum (RASTA)	Spectral
audSpec_Rfilt_sma[14]_peakRangeRel	0.00786326	auditory spectrum (RASTA)	Spectral
audSpec_Rfilt_sma_de[0]_maxPos	0.00786227	auditory spectrum (RASTA)	Spectral
pcm_RMSenergy_sma_upleveltime75	0.00780782	RMS energy	Prosodic
pcm_RMSenergy_sma_linregc2	0.00779941	RMS energy	Prosodic
audSpec_Rfilt_sma[23]_maxPos	0.00776177	auditory spectrum (RASTA)	Spectral
pcm_fftMag_spectralFlux_sma_lpc2	0.00773953	Spectral flux	Spectral
audSpec_Rfilt_sma_de[13]_lpc0	0.00772345	auditory spectrum (RASTA)	Spectral
pcm_fftMag_spectralEntropy_sma_iqr1-3	0.00768438	Spectral entropy	Spectral
pcm_zcr_sma_percentile1.0	0.00765461	Zero-crossing rate	Prosodic
mfcc_sma[0]_iqr1-3	0.00759082	MFCC	Cepstral
mfcc_sma_de[0]_lpc2	0.00750037	MFCC	Cepstral
mfcc_sma_de[0]_lpc1	0.0074461	MFCC	Cepstral
audSpec_Rfilt_sma[22]_minPos	0.00742151	auditory spectrum (RASTA)	Spectral
audSpec_Rfilt_sma[2]_stddev	0.00737561	auditory spectrum (RASTA)	Spectral
mfcc_sma_de[8]_peakRangeAbs	0.00734623	MFCC	Cepstral
voicingFinalUnclipped_sma_minPos	0.00730694	Probability of voicing	Voice quality
pcm_fftMag_spectralCentroid_sma_de_quartile2	0.00728035	Spectral centroid	Spectral
mfcc_sma[7]_lpgain	0.00707638	MFCC	Cepstral
mfcc_sma[1]_stddevFallingSlope	0.00687607	MFCC	Cepstral
pcm_fftMag_spectralRollOff75.0_sma_linregc1	0.00686031	Spectral roll-off point 0.75	Spectral
pcm_fftMag_spectralSkewness_sma_de_lpgain	0.00681979	Spectral skewness	Spectral
mfcc_sma[0]_rqmean	0.00672295	MFCC	Cepstral
mfcc_sma_de[8]_meanFallingSlope	0.00666191	MFCC	Cepstral
audSpec_Rfilt_sma[0]_percentile1.0	0.0066033	auditory spectrum (RASTA)	Spectral
voicingFinalUnclipped_sma_de_amean	0.00653937	Probability of voicing	Voice quality
audSpec_Rfilt_sma[19]_risetime	0.00650919	auditory spectrum (RASTA)	Spectral
pcm_fftMag_spectralSlope_sma_peakRangeRel	0.00625078	Spectral slope	Spectral
mfcc_sma[5]_percentile1.0	0.00623438	MFCC	Cepstral
mfcc_sma[12]_lpc4	0.00600017	MFCC	Cepstral
audSpec_Rfilt_sma[0]_iqr1-3	0.00580943	auditory spectrum (RASTA)	Spectral
mfcc_sma_de[8]_posamean	0.00580327	MFCC	Cepstral
audspecRasta_lengthL1norm_sma_de_lpc3	0.00475762	L1 norm of auditory spectrum (RASTA)	Prosodic

## Sheet: m4a
Feature	Importance	Label	Group
audspec_lengthL1norm_sma_lpc1	0.00824074	L1 norm of auditory spectrum	Prosodic
mfcc_sma[2]_amean	0.0075453	MFCC	Cepstral
mfcc_sma[14]_meanPeakDist	0.00738999	MFCC	Cepstral
audSpec_Rfilt_sma[15]_meanFallingSlope	0.0073024	auditory spectrum (RASTA)	Spectral
mfcc_sma[2]_quartile1	0.00725276	MFCC	Cepstral
mfcc_sma[2]_percentile1.0	0.00723441	MFCC	Cepstral
audSpec_Rfilt_sma[9]_skewness	0.0071581	auditory spectrum (RASTA)	Spectral
audSpec_Rfilt_sma[8]_peakDistStddev	0.0069506	auditory spectrum (RASTA)	Spectral
logHNR_sma_pctlrange0-1	0.00670452	log Harmonics-to-Noise Ratio	Spectral
audSpec_Rfilt_sma[7]_meanPeakDist	0.00661785	auditory spectrum (RASTA)	Spectral
mfcc_sma[2]_rqmean	0.00651248	MFCC	Cepstral
mfcc_sma[14]_peakDistStddev	0.00647191	MFCC	Cepstral
audSpec_Rfilt_sma_de[13]_lpc4	0.00644972	auditory spectrum (RASTA)	Spectral
audSpec_Rfilt_sma[14]_meanFallingSlope	0.00621495	auditory spectrum (RASTA)	Spectral
audSpec_Rfilt_sma[16]_peakDistStddev	0.00610529	auditory spectrum (RASTA)	Spectral
audspecRasta_lengthL1norm_sma_de_peakDistStddev	0.00607231	L1 norm of auditory spectrum	Prosodic
audSpec_Rfilt_sma[8]_percentile99.0	0.00599323	auditory spectrum (RASTA)	Spectral
audSpec_Rfilt_sma_de[0]_range	0.00597517	auditory spectrum (RASTA)	Spectral
audSpec_Rfilt_sma_de[14]_lpc4	0.00594445	auditory spectrum (RASTA)	Spectral
mfcc_sma_de[4]_stddevFallingSlope	0.00590791	MFCC	Cepstral
audSpec_Rfilt_sma[13]_meanFallingSlope	0.00590602	auditory spectrum (RASTA)	Spectral
mfcc_sma[5]_linregc2	0.00587658	MFCC	Cepstral
mfcc_sma[5]_pctlrange0-1	0.00579827	MFCC	Cepstral
pcm_fftMag_fband1000-4000_sma_peakDistStddev	0.00579307	Spectral energy (1k-4k Hz)	Spectral
pcm_fftMag_fband1000-4000_sma_qregerrQ	0.00578752	Spectral energy (1k-4k Hz)	Spectral
pcm_fftMag_fband1000-4000_sma_meanSegLen	0.00568345	Spectral energy (1k-4k Hz)	Spectral
mfcc_sma_de[4]_meanRisingSlope	0.00567364	MFCC	Cepstral
audspec_lengthL1norm_sma_leftctime	0.00567296	L1 norm of auditory spectrum	Prosodic
audSpec_Rfilt_sma[14]_stddevFallingSlope	0.00563718	auditory spectrum (RASTA)	Spectral
F0final_sma_de_skewness	0.00556283	F0	Spectral
audSpec_Rfilt_sma_de[15]_lpc4	0.00552755	auditory spectrum (RASTA)	Spectral
audSpec_Rfilt_sma[5]_kurtosis	0.00551417	auditory spectrum (RASTA)	Spectral
pcm_fftMag_fband1000-4000_sma_minRangeRel	0.00548426	Spectral energy (1k-4k Hz)	Spectral
shimmerLocal_sma_quartile1	0.00547279	Shimmer	Voice quality
pcm_RMSenergy_sma_de_quartile2	0.00539476	RMS energy	Prosodic
audSpec_Rfilt_sma[8]_skewness	0.00537792	auditory spectrum (RASTA)	Spectral
audSpec_Rfilt_sma[7]_peakDistStddev	0.00531193	auditory spectrum (RASTA)	Spectral
mfcc_sma_de[4]_meanFallingSlope	0.0052789	MFCC	Cepstral
audSpec_Rfilt_sma_de[19]_lpc4	0.00516061	auditory spectrum (RASTA)	Spectral
audSpec_Rfilt_sma[15]_lpc2	0.00515575	auditory spectrum (RASTA)	Spectral
audSpec_Rfilt_sma[4]_lpc2	0.00515369	auditory spectrum (RASTA)	Spectral
audSpec_Rfilt_sma[2]_maxPos	0.00512536	auditory spectrum (RASTA)	Spectral
audSpec_Rfilt_sma[8]_meanPeakDist	0.00500938	auditory spectrum (RASTA)	Spectral
audSpec_Rfilt_sma_de[13]_lpc3	0.00497518	auditory spectrum (RASTA)	Spectral
audspec_lengthL1norm_sma_lpc0	0.00491439	L1 norm of auditory spectrum	Prosodic
pcm_fftMag_fband1000-4000_sma_de_meanSegLen	0.00491229	Spectral energy (1k-4k Hz)	Spectral
F0final_sma_percentile1.0	0.0048928	F0	Spectral
audspecRasta_lengthL1norm_sma_de_meanPeakDist	0.00478603	L1 norm of auditory spectrum	Prosodic
audSpec_Rfilt_sma_de[10]_lpc3	0.00471391	auditory spectrum (RASTA)	Spectral
audSpec_Rfilt_sma[0]_range	0.00471169	auditory spectrum (RASTA)	Spectral
mfcc_sma_de[5]_rqmean	0.00468827	MFCC	Cepstral
audSpec_Rfilt_sma_de[20]_minPos	0.00466918	auditory spectrum (RASTA)	Spectral
audSpec_Rfilt_sma_de[7]_lpc4	0.00466866	auditory spectrum (RASTA)	Spectral
pcm_fftMag_spectralVariance_sma_de_peakMeanAbs	0.00463962	Spectral variance	Spectral
mfcc_sma[14]_quartile2	0.00463754	MFCC	Cepstral
mfcc_sma_de[5]_percentile99.0	0.00463337	MFCC	Cepstral
audspecRasta_lengthL1norm_sma_de_lpc4	0.00462738	L1 norm of auditory spectrum	Prosodic
mfcc_sma_de[12]_peakMeanMeanDist	0.0046222	MFCC	Cepstral
mfcc_sma[5]_quartile2	0.00460688	MFCC	Cepstral
audSpec_Rfilt_sma_de[11]_lpc3	0.00459456	auditory spectrum (RASTA)	Spectral
mfcc_sma[2]_peakMeanRel	0.00457649	MFCC	Cepstral
audSpec_Rfilt_sma[16]_meanSegLen	0.00456793	auditory spectrum (RASTA)	Spectral
mfcc_sma_de[12]_peakMeanRel	0.00453385	MFCC	Cepstral
pcm_fftMag_spectralVariance_sma_peakRangeAbs	0.00449787	Spectral variance	Spectral
mfcc_sma_de[5]_stddev	0.00448549	MFCC	Cepstral
mfcc_sma_de[9]_leftctime	0.00447525	MFCC	Cepstral
pcm_fftMag_spectralVariance_sma_lpc3	0.00447307	Spectral variance	Spectral
mfcc_sma_de[4]_rqmean	0.00446603	MFCC	Cepstral
audSpec_Rfilt_sma[14]_meanPeakDist	0.00445667	auditory spectrum (RASTA)	Spectral
F0final_sma_de_risetime	0.00445136	F0	Spectral
audSpec_Rfilt_sma_de[20]_lpc1	0.00444843	auditory spectrum (RASTA)	Spectral
pcm_zcr_sma_de_lpgain	0.00441934	Zero-crossing rate	Prosodic
mfcc_sma[4]_meanFallingSlope	0.00439738	MFCC	Cepstral
audSpec_Rfilt_sma[15]_centroid	0.00438581	auditory spectrum (RASTA)	Spectral
audSpec_Rfilt_sma_de[3]_segLenStddev	0.00438265	auditory spectrum (RASTA)	Spectral
audSpec_Rfilt_sma_de[22]_flatness	0.00437802	auditory spectrum (RASTA)	Spectral
mfcc_sma_de[4]_percentile1.0	0.00435868	MFCC	Cepstral
audspec_lengthL1norm_sma_lpc3	0.00433433	L1 norm of auditory spectrum	Prosodic
mfcc_sma[5]_iqr2-3	0.00430901	MFCC	Cepstral
mfcc_sma_de[5]_percentile1.0	0.00430118	MFCC	Cepstral
pcm_fftMag_spectralVariance_sma_range	0.00427119	Spectral variance	Spectral
logHNR_sma_de_quartile3	0.00425979	log Harmonics-to-Noise Ratio	Spectral
mfcc_sma[14]_lpc3	0.00425755	MFCC	Cepstral
audSpec_Rfilt_sma[0]_peakMeanAbs	0.00424078	auditory spectrum (RASTA)	Spectral
F0final_sma_de_upleveltime50	0.00422335	F0	Spectral
audSpec_Rfilt_sma_de[23]_peakDistStddev	0.00421538	auditory spectrum (RASTA)	Spectral
audSpec_Rfilt_sma[4]_meanRisingSlope	0.00421028	auditory spectrum (RASTA)	Spectral
pcm_fftMag_spectralEntropy_sma_de_upleveltime75	0.00420537	Spectral entropy	Spectral
audSpec_Rfilt_sma[7]_lpc4	0.00418575	auditory spectrum (RASTA)	Spectral
mfcc_sma[1]_lpc2	0.00417961	MFCC	Cepstral
audspec_lengthL1norm_sma_lpc2	0.00415571	L1 norm of auditory spectrum	Prosodic
mfcc_sma_de[3]_stddevRisingSlope	0.00413287	MFCC	Cepstral
pcm_zcr_sma_de_upleveltime50	0.00411051	Zero-crossing rate	Prosodic
pcm_fftMag_fband250-650_sma_qregerrQ	0.00410847	Spectral energy (250-650 Hz)	Spectral
audSpec_Rfilt_sma_de[8]_lpc3	0.0041081	auditory spectrum (RASTA)	Spectral
audSpec_Rfilt_sma_de[2]_peakDistStddev	0.00410011	auditory spectrum (RASTA)	Spectral
mfcc_sma[14]_upleveltime90	0.00408376	MFCC	Cepstral
mfcc_sma[13]_percentile1.0	0.0040791	MFCC	Cepstral
mfcc_sma[1]_iqr2-3	0.0040785	MFCC	Cepstral
audSpec_Rfilt_sma_de[7]_maxPos	0.00405894	auditory spectrum (RASTA)	Spectral
audSpec_Rfilt_sma[4]_iqr1-3	0.00404704	auditory spectrum (RASTA)	Spectral
mfcc_sma_de[5]_lpgain	0.00403082	MFCC	Cepstral
pcm_fftMag_psySharpness_sma_de_maxPos	0.00402338	Psychoacoustic sharpness	Spectral
pcm_fftMag_spectralRollOff90.0_sma_de_stddevRisingSlope	0.00401858	Spectral roll-off point 0.90	Spectral
mfcc_sma[1]_centroid	0.00401621	MFCC	Cepstral
mfcc_sma_de[1]_upleveltime25	0.00401168	MFCC	Cepstral
mfcc_sma_de[2]_lpgain	0.0039985	MFCC	Cepstral
pcm_fftMag_fband1000-4000_sma_de_upleveltime50	0.0039854	Spectral energy (1k-4k Hz)	Spectral
audSpec_Rfilt_sma_de[17]_lpc4	0.00398417	auditory spectrum (RASTA)	Spectral
audSpec_Rfilt_sma[14]_peakDistStddev	0.00398023	auditory spectrum (RASTA)	Spectral
audSpec_Rfilt_sma_de[15]_lpc0	0.00397404	auditory spectrum (RASTA)	Spectral
audSpec_Rfilt_sma[9]_meanPeakDist	0.00395698	auditory spectrum (RASTA)	Spectral
voicingFinalUnclipped_sma_range	0.00393215	Probability of voicing	Voice quality
audSpec_Rfilt_sma_de[16]_peakDistStddev	0.00390957	auditory spectrum (RASTA)	Spectral
audSpec_Rfilt_sma[20]_peakDistStddev	0.00388418	auditory spectrum (RASTA)	Spectral
pcm_fftMag_spectralRollOff90.0_sma_de_maxPos	0.00387433	Spectral roll-off point 0.90	Spectral
pcm_fftMag_spectralSlope_sma_de_leftctime	0.00386867	Spectral slope	Spectral
F0final_sma_qregc3	0.00386501	F0	Spectral
audspec_lengthL1norm_sma_de_lpc4	0.00386402	L1 norm of auditory spectrum	Prosodic
audspecRasta_lengthL1norm_sma_de_maxPos	0.00384409	L1 norm of auditory spectrum	Prosodic
logHNR_sma_de_lpc2	0.00384272	log Harmonics-to-Noise Ratio	Spectral
mfcc_sma[13]_lpgain	0.00379296	MFCC	Cepstral
audSpec_Rfilt_sma[3]_linregerrQ	0.00378637	auditory spectrum (RASTA)	Spectral
audSpec_Rfilt_sma_de[0]_peakDistStddev	0.00377969	auditory spectrum (RASTA)	Spectral
pcm_fftMag_spectralVariance_sma_de_peakMeanMeanDist	0.00375423	Spectral variance	Spectral
mfcc_sma[7]_upleveltime25	0.00374458	MFCC	Cepstral
pcm_fftMag_spectralKurtosis_sma_lpc2	0.00372708	Spectral kurtosis	Spectral
shimmerLocal_sma_de_lpc4	0.00369936	Shimmer	Voice quality
mfcc_sma_de[4]_iqr1-2	0.00369745	MFCC	Cepstral
audSpec_Rfilt_sma[0]_maxSegLen	0.00368853	auditory spectrum (RASTA)	Spectral
voicingFinalUnclipped_sma_quartile2	0.00368092	Probability of voicing	Voice quality
audSpec_Rfilt_sma[8]_upleveltime25	0.00367456	auditory spectrum (RASTA)	Spectral
audSpec_Rfilt_sma_de[13]_lpc2	0.00366251	auditory spectrum (RASTA)	Spectral
mfcc_sma[7]_upleveltime50	0.00365639	MFCC	Cepstral
mfcc_sma[6]_flatness	0.00365084	MFCC	Cepstral
shimmerLocal_sma_de_upleveltime25	0.00364684	Shimmer	Voice quality
mfcc_sma_de[7]_quartile2	0.00363956	MFCC	Cepstral
mfcc_sma[7]_qregc3	0.00361733	MFCC	Cepstral
audSpec_Rfilt_sma[4]_iqr2-3	0.00359036	auditory spectrum (RASTA)	Spectral
mfcc_sma[4]_linregerrQ	0.00358681	MFCC	Cepstral
mfcc_sma[2]_qregc3	0.00357431	MFCC	Cepstral
audSpec_Rfilt_sma_de[16]_kurtosis	0.00357381	auditory spectrum (RASTA)	Spectral
pcm_fftMag_fband1000-4000_sma_segLenStddev	0.00355944	Spectral energy (1k-4k Hz)	Spectral
audSpec_Rfilt_sma[8]_quartile2	0.00355917	auditory spectrum (RASTA)	Spectral
audSpec_Rfilt_sma[12]_meanRisingSlope	0.00355912	auditory spectrum (RASTA)	Spectral
mfcc_sma[6]_quartile3	0.00354478	MFCC	Cepstral
audSpec_Rfilt_sma_de[1]_upleveltime75	0.00354435	auditory spectrum (RASTA)	Spectral
audSpec_Rfilt_sma[10]_minPos	0.00354391	auditory spectrum (RASTA)	Spectral
mfcc_sma_de[4]_lpc2	0.00352984	MFCC	Cepstral
pcm_fftMag_spectralEntropy_sma_peakMeanAbs	0.00352963	Spectral entropy	Spectral
jitterLocal_sma_quartile1	0.00352796	Jitter	Spectral
audSpec_Rfilt_sma[10]_skewness	0.00352568	auditory spectrum (RASTA)	Spectral
audSpec_Rfilt_sma[19]_centroid	0.00352444	auditory spectrum (RASTA)	Spectral
mfcc_sma_de[6]_lpgain	0.00352439	MFCC	Cepstral
audSpec_Rfilt_sma_de[8]_lpc1	0.00352221	auditory spectrum (RASTA)	Spectral
audspec_lengthL1norm_sma_de_minPos	0.00350872	L1 norm of auditory spectrum	Prosodic
audSpec_Rfilt_sma[15]_lpc1	0.00350835	auditory spectrum (RASTA)	Spectral
mfcc_sma_de[5]_quartile3	0.00350451	MFCC	Cepstral
pcm_fftMag_fband1000-4000_sma_risetime	0.00350214	Spectral energy (1k-4k Hz)	Spectral
pcm_fftMag_fband1000-4000_sma_upleveltime25	0.00350053	Spectral energy (1k-4k Hz)	Spectral
pcm_fftMag_spectralSlope_sma_meanPeakDist	0.00349289	Spectral slope	Spectral
audSpec_Rfilt_sma[0]_lpc4	0.00348147	auditory spectrum (RASTA)	Spectral
pcm_fftMag_fband1000-4000_sma_peakMeanRel	0.00345193	Spectral energy (1k-4k Hz)	Spectral
mfcc_sma[5]_peakDistStddev	0.00343743	MFCC	Cepstral
audSpec_Rfilt_sma_de[8]_peakDistStddev	0.00343711	auditory spectrum (RASTA)	Spectral
audSpec_Rfilt_sma_de[0]_flatness	0.00341335	auditory spectrum (RASTA)	Spectral
audSpec_Rfilt_sma[4]_stddevRisingSlope	0.00340425	auditory spectrum (RASTA)	Spectral
audSpec_Rfilt_sma[15]_meanSegLen	0.00339874	auditory spectrum (RASTA)	Spectral
voicingFinalUnclipped_sma_qregerrQ	0.00336545	Probability of voicing	Voice quality
pcm_zcr_sma_skewness	0.00336131	Zero-crossing rate	Prosodic
mfcc_sma[7]_peakMeanAbs	0.00334907	MFCC	Cepstral
audSpec_Rfilt_sma[0]_meanPeakDist	0.00334158	auditory spectrum (RASTA)	Spectral
audSpec_Rfilt_sma_de[7]_lpc2	0.00333559	auditory spectrum (RASTA)	Spectral
pcm_fftMag_fband1000-4000_sma_lpc3	0.00330679	Spectral energy (1k-4k Hz)	Spectral
mfcc_sma[12]_risetime	0.00330281	MFCC	Cepstral
mfcc_sma_de[10]_upleveltime50	0.00330098	MFCC	Cepstral
audSpec_Rfilt_sma_de[9]_peakDistStddev	0.0032843	auditory spectrum (RASTA)	Spectral
audspecRasta_lengthL1norm_sma_meanRisingSlope	0.00328085	L1 norm of auditory spectrum	Prosodic
pcm_fftMag_spectralSlope_sma_skewness	0.00327193	Spectral slope	Spectral
audSpec_Rfilt_sma_de[4]_minRangeRel	0.00325891	auditory spectrum (RASTA)	Spectral
audSpec_Rfilt_sma[3]_meanPeakDist	0.00324787	auditory spectrum (RASTA)	Spectral
logHNR_sma_quartile3	0.00324464	log Harmonics-to-Noise Ratio	Spectral
audSpec_Rfilt_sma[15]_skewness	0.00324429	auditory spectrum (RASTA)	Spectral
mfcc_sma[11]_amean	0.00322569	MFCC	Cepstral
audSpec_Rfilt_sma[0]_lpc2	0.00322248	auditory spectrum (RASTA)	Spectral
audspec_lengthL1norm_sma_peakRangeRel	0.00321629	L1 norm of auditory spectrum	Prosodic
mfcc_sma_de[13]_flatness	0.0032158	MFCC	Cepstral
mfcc_sma[8]_qregerrQ	0.00318338	MFCC	Cepstral
audSpec_Rfilt_sma_de[12]_lpgain	0.00317976	auditory spectrum (RASTA)	Spectral
audSpec_Rfilt_sma_de[15]_meanFallingSlope	0.00316473	auditory spectrum (RASTA)	Spectral
audSpec_Rfilt_sma_de[8]_lpc4	0.00312313	auditory spectrum (RASTA)	Spectral
F0final_sma_de_quartile2	0.00311815	F0	Spectral
mfcc_sma[5]_range	0.00311401	MFCC	Cepstral
mfcc_sma_de[2]_peakMeanMeanDist	0.00311001	MFCC	Cepstral
logHNR_sma_de_iqr2-3	0.00309961	log Harmonics-to-Noise Ratio	Spectral
audSpec_Rfilt_sma_de[0]_lpc3	0.00308809	auditory spectrum (RASTA)	Spectral
audSpec_Rfilt_sma_de[9]_flatness	0.00306848	auditory spectrum (RASTA)	Spectral
audSpec_Rfilt_sma_de[0]_lpc2	0.00306012	auditory spectrum (RASTA)	Spectral
mfcc_sma_de[2]_iqr1-2	0.00305985	MFCC	Cepstral
pcm_RMSenergy_sma_de_iqr2-3	0.00305353	RMS energy	Prosodic
audSpec_Rfilt_sma[4]_meanFallingSlope	0.00304205	auditory spectrum (RASTA)	Spectral
F0final_sma_ff0_segLenStddev	0.00303116	F0	Spectral
audSpec_Rfilt_sma_de[7]_lpc3	0.00302097	auditory spectrum (RASTA)	Spectral
audSpec_Rfilt_sma[6]_stddevFallingSlope	0.00301375	auditory spectrum (RASTA)	Spectral
audspec_lengthL1norm_sma_minRangeRel	0.00297867	L1 norm of auditory spectrum	Prosodic
mfcc_sma_de[5]_quartile2	0.0029503	MFCC	Cepstral
audSpec_Rfilt_sma_de[16]_meanPeakDist	0.00294573	auditory spectrum (RASTA)	Spectral
audSpec_Rfilt_sma_de[8]_minPos	0.0029443	auditory spectrum (RASTA)	Spectral
mfcc_sma_de[6]_peakDistStddev	0.00293636	MFCC	Cepstral
F0final_sma_de_minPos	0.00293589	F0	Spectral
mfcc_sma_de[4]_lpc1	0.00293588	MFCC	Cepstral
audSpec_Rfilt_sma_de[25]_minRangeRel	0.00293011	auditory spectrum (RASTA)	Spectral
audspecRasta_lengthL1norm_sma_minPos	0.00290111	L1 norm of auditory spectrum	Prosodic
pcm_fftMag_spectralFlux_sma_peakMeanMeanDist	0.00288881	Spectral flux	Spectral
F0final_sma_de_lpc4	0.00288751	F0	Spectral
audSpec_Rfilt_sma_de[14]_lpc3	0.00285447	auditory spectrum (RASTA)	Spectral
mfcc_sma_de[7]_skewness	0.00284287	MFCC	Cepstral
audSpec_Rfilt_sma_de[2]_quartile2	0.00283261	auditory spectrum (RASTA)	Spectral
audSpec_Rfilt_sma[22]_skewness	0.0028233	auditory spectrum (RASTA)	Spectral
audSpec_Rfilt_sma[3]_stddevRisingSlope	0.00281124	auditory spectrum (RASTA)	Spectral
voicingFinalUnclipped_sma_amean	0.0028102	Probability of voicing	Voice quality
pcm_fftMag_spectralVariance_sma_de_range	0.00279831	Spectral variance	Spectral
mfcc_sma_de[1]_upleveltime50	0.00277703	MFCC	Cepstral
audSpec_Rfilt_sma_de[21]_quartile1	0.00277334	auditory spectrum (RASTA)	Spectral
mfcc_sma[2]_flatness	0.00276567	MFCC	Cepstral
mfcc_sma[8]_centroid	0.00274264	MFCC	Cepstral
mfcc_sma[2]_quartile3	0.0027373	MFCC	Cepstral
mfcc_sma_de[7]_peakMeanAbs	0.00272131	MFCC	Cepstral
audSpec_Rfilt_sma[9]_centroid	0.00270577	auditory spectrum (RASTA)	Spectral
audspecRasta_lengthL1norm_sma_centroid	0.00270286	L1 norm of auditory spectrum	Prosodic
audSpec_Rfilt_sma[6]_peakDistStddev	0.00267704	auditory spectrum (RASTA)	Spectral
pcm_fftMag_spectralVariance_sma_peakMeanMeanDist	0.00266659	Spectral variance	Spectral
audSpec_Rfilt_sma[7]_linregc1	0.00264378	auditory spectrum (RASTA)	Spectral
audSpec_Rfilt_sma[15]_maxPos	0.00262839	auditory spectrum (RASTA)	Spectral
mfcc_sma_de[5]_posamean	0.0026213	MFCC	Cepstral
mfcc_sma_de[4]_maxPos	0.0026054	MFCC	Cepstral
shimmerLocal_sma_linregerrQ	0.00257126	Shimmer	Voice quality
pcm_RMSenergy_sma_de_maxSegLen	0.00255882	RMS energy	Prosodic
mfcc_sma[4]_quartile2	0.00254457	MFCC	Cepstral
mfcc_sma_de[2]_meanFallingSlope	0.00252872	MFCC	Cepstral
audSpec_Rfilt_sma_de[22]_maxPos	0.00248096	auditory spectrum (RASTA)	Spectral
audspec_lengthL1norm_sma_de_segLenStddev	0.00244598	L1 norm of auditory spectrum	Prosodic
F0final_sma_upleveltime50	0.00238131	F0	Spectral
mfcc_sma[6]_peakMeanAbs	0.00234286	MFCC	Cepstral
audSpec_Rfilt_sma[11]_meanFallingSlope	0.00218599	auditory spectrum (RASTA)	Spectral
pcm_fftMag_fband1000-4000_sma_upleveltime75	0.00214066	Spectral energy (1k-4k Hz)	Spectral
audSpec_Rfilt_sma_de[18]_lpc4	0.00207552	auditory spectrum (RASTA)	Spectral
audSpec_Rfilt_sma_de[15]_risetime	0.00207203	auditory spectrum (RASTA)	Spectral
audSpec_Rfilt_sma[1]_meanPeakDist	0.00178469	auditory spectrum (RASTA)	Spectral
pcm_fftMag_spectralVariance_sma_de_stddevRisingSlope	0.00136992	Spectral variance	Spectral
